# Supplementary material for: Blood Lead Mediates the Relationship between Biological Aging and Hypertension: Based on the NHANES Database
Source: Nutrients. 2024 Jul 5;16(13):2144. doi: 10.3390/nu16132144 (PMC11243065; doi:10.3390/nu16132144)
Supplement: Supplementary file 1 [file nutrients-16-02144-s001.zip]

Archive with 7 entries (7 files):
- Supplementary  Table S1.pdf
- Supplementary Fig S1.png
- Supplementary Fig S3.jpg
- Supplementary Fig. S2.png
- Supplementary Fig. S4 .png
- Supplementary Fig. S5 .jpg
- Supplementary Fig. S6.jpg
